# Supplementary material for: The Therapeutic Potential of Galium verum for Psoriasis: A Combined Phytochemical, In Silico, and Experimental Approach
Source: Int J Mol Sci. 2025 Jul 28;26(15):7290. doi: 10.3390/ijms26157290 (PMC12347447; doi:10.3390/ijms26157290)
Supplement: Supplementary file 1 [file ijms-26-07290-s001.zip]

Archive with 1 entries (1 files):
- ijms-3760717-supplementary.pdf
